# Supplementary material for: Biomedical Interpenetrated Hydrogels Fabricated via Quaternary Ammonium Chitosan and Dopamine-Conjugated Gelatin Integrated with Genipin and Epigallocatechin Gallate
Source: Gels. 2026 Jan 11;12(1):67. doi: 10.3390/gels12010067 (PMC12840651; doi:10.3390/gels12010067)
Supplement: Supplementary file 1 [file gels-12-00067-s001.zip]

Archive with 1 entries (1 files):
- gels-4012089-supplementary.pdf
